# Supplementary material for: Sex Differences and Cytokine Profiles among Patients Hospitalized for COVID-19 and during Their Recovery: The Predominance of Adhesion Molecules in Females and Oxidative Stress in Males
Source: Vaccines (Basel). 2023 Oct 3;11(10):1560. doi: 10.3390/vaccines11101560 (PMC10610714; doi:10.3390/vaccines11101560)
Supplement: Supplementary file 1 [file vaccines-11-01560-s001.zip]

Archive with 1 entries (1 files):
- vaccines-2525066-supplementary.pdf
